# Supplementary material for: In Vitro Evaluation of Aerosol Therapy with Pentamidine-Loaded Liposomes Coated with Chondroitin Sulfate or Heparin for the Treatment of Leishmaniasis
Source: Pharmaceutics. 2023 Apr 6;15(4):1163. doi: 10.3390/pharmaceutics15041163 (PMC10147000; doi:10.3390/pharmaceutics15041163)
Supplement: Supplementary file 1 [file pharmaceutics-15-01163-s001.zip]

Archive with 1 entries (1 files):
- pharmaceutics-2283039-supplementary.pdf
